# Supplementary material for: Molecular Signatures Integral to Natural Reprogramming in the Pigment Epithelium Cells after Retinal Detachment in Pleurodeles waltl
Source: Int J Mol Sci. 2023 Nov 29;24(23):16940. doi: 10.3390/ijms242316940 (PMC10707686; doi:10.3390/ijms242316940)
Supplement: Supplementary file 1 [file ijms-24-16940-s001.zip]

Archive with 1 entries (1 files):
- Supplementary Materials_Markitantova et al_2023.pdf
